# Supplementary material for: Mind–body exercise and anxiety in middle-aged and older adults: a sequential mediation model of emotion regulation and sleep quality
Source: Front Public Health. 2026 Feb 27;14:1763761. doi: 10.3389/fpubh.2026.1763761 (PMC12982042; doi:10.3389/fpubh.2026.1763761)
Supplement: Supplementary file 1 [file Table_1.XLSX]

## Sheet: Sheet1
gender	age	marital status	education	income	time	intensity	frequency	ER1	ER2	ER3	ER4	ER5	ER6	ER7	ER8	ER9	ER10	SQ1	SQ2	SQ3	SQ4	SQ5	SQ6	SQ7	GAD1	GAD2	GAD3	GAD4	GAD5	GAD6	GAD7	MBE_total	ER_total	SQ_total	GAD_total	MBE_ave	ER_ave	SQ_ave	GAD_ave
2	2	1	2	3	3	3	3	4	3	2	1	2	3	2	2	2	2	1	1	2	2	1	2	2	1	2	1	1	2	1	2	27	2.3	11	10	1.35	2.3	2.75	2.5
2	1	1	3	2	2	2	1	3	3	2	2	3	1	4	2	3	3	1	2	2	2	1	2	1	2	2	2	2	2	2	2	4	2.6	11	14	0.2	2.6	2.75	3.5
2	2	1	3	2	3	4	3	3	2	3	3	2	3	4	3	2	4	2	2	2	1	1	2	2	2	2	3	3	3	3	2	36	2.9	12	18	1.8	2.9	3	4.5
2	2	1	4	1	2	3	3	2	2	2	2	2	2	3	2	3	2	0	1	1	0	1	0	1	3	2	2	3	3	3	2	18	2.2	4	18	0.9	2.2	1	4.5
1	3	1	2	2	3	4	3	4	3	4	5	4	4	5	6	4	5	1	1	0	1	1	1	1	1	2	1	1	2	1	1	36	4.4	6	9	1.8	4.4	1.5	2.25
2	1	1	4	2	3	2	2	6	6	6	5	6	7	7	6	6	6	2	3	3	3	3	2	2	1	0	0	0	0	0	0	12	6.1	18	1	0.6	6.1	4.5	0.25
2	3	1	1	1	4	4	3	5	5	4	5	3	5	5	5	6	5	1	1	2	1	1	1	1	3	2	2	2	2	2	2	48	4.8	8	15	2.4	4.8	2	3.75
1	1	1	4	1	3	3	3	5	5	3	3	5	4	5	5	3	5	0	2	1	1	1	0	1	1	1	1	0	1	1	2	27	4.3	6	7	1.35	4.3	1.5	1.75
1	1	1	4	2	3	2	2	2	2	3	1	3	4	4	3	2	2	1	1	1	2	1	1	1	2	2	2	2	2	2	2	12	2.6	8	14	0.6	2.6	2	3.5
1	1	1	2	2	3	3	3	4	4	6	5	3	4	5	2	5	3	2	2	2	2	1	2	2	2	2	1	1	2	1	1	27	4.1	13	10	1.35	4.1	3.25	2.5
1	2	1	3	2	2	1	2	4	2	2	2	3	3	2	2	2	3	1	1	1	1	1	1	0	2	2	2	2	2	2	1	4	2.5	6	13	0.2	2.5	1.5	3.25
2	3	1	4	2	4	3	2	6	6	6	6	7	6	4	6	7	7	1	0	1	1	1	1	1	2	3	3	2	3	2	3	24	6.1	6	18	1.2	6.1	1.5	4.5
2	4	1	1	1	2	4	3	6	5	5	4	4	5	3	3	5	6	1	0	1	1	0	1	1	2	2	2	2	2	3	2	24	4.6	5	15	1.2	4.6	1.25	3.75
1	1	1	4	2	2	2	1	3	3	2	4	3	3	2	2	3	3	1	1	1	1	1	0	1	2	2	2	2	3	2	2	4	2.8	6	15	0.2	2.8	1.5	3.75
1	3	1	4	2	2	1	0	3	5	3	4	3	3	3	3	4	5	0	1	1	1	1	1	1	3	2	3	3	3	3	2	0	3.6	6	19	0	3.6	1.5	4.75
2	3	1	3	1	2	2	2	5	5	5	6	3	6	4	5	6	5	2	2	2	3	2	2	2	2	2	2	3	3	2	2	8	5	15	16	0.4	5	3.75	4
2	1	1	1	1	1	2	2	5	2	4	3	3	4	3	5	5	3	1	1	1	1	1	1	1	1	2	1	2	1	1	2	4	3.7	7	10	0.2	3.7	1.75	2.5
2	1	1	1	2	3	3	3	6	7	6	6	7	5	6	6	7	5	1	1	1	1	1	1	2	1	1	1	1	1	1	1	27	6.1	8	7	1.35	6.1	2	1.75
2	3	1	4	2	2	1	1	2	2	5	2	3	3	2	3	2	2	1	1	2	1	2	1	1	2	3	2	2	2	2	3	2	2.6	9	16	0.1	2.6	2.25	4
2	1	1	3	2	2	3	0	3	4	3	2	4	2	3	4	2	4	1	1	2	1	2	1	1	3	2	3	3	3	3	3	0	3.1	9	20	0	3.1	2.25	5
2	2	1	2	1	4	4	3	5	5	3	5	4	3	5	3	4	5	2	3	2	3	3	2	3	2	2	2	2	2	2	3	48	4.2	18	15	2.4	4.2	4.5	3.75
2	3	3	4	2	2	3	3	3	4	6	4	5	3	3	4	5	5	2	1	2	2	2	1	2	2	2	1	1	1	1	1	18	4.2	12	9	0.9	4.2	3	2.25
2	3	3	3	2	1	2	2	3	5	3	5	4	4	4	5	5	3	3	2	3	2	3	2	2	2	2	2	2	2	2	2	4	4.1	17	14	0.2	4.1	4.25	3.5
2	1	1	3	2	2	3	0	2	3	2	3	3	2	4	2	2	3	1	1	1	0	1	1	1	2	3	2	2	3	3	3	0	2.6	6	18	0	2.6	1.5	4.5
1	3	1	3	2	2	1	0	5	6	4	4	5	5	3	3	4	4	0	0	0	1	1	1	1	2	2	2	2	2	2	2	0	4.3	4	14	0	4.3	1	3.5
2	2	2	1	1	4	3	3	3	5	5	3	5	4	5	3	3	5	1	0	0	0	0	0	0	2	2	2	1	1	2	2	36	4.1	1	12	1.8	4.1	0.25	3
2	2	1	2	3	2	2	2	4	6	5	4	4	2	3	3	3	4	1	0	1	1	1	1	1	2	2	2	2	2	2	2	8	3.8	6	14	0.4	3.8	1.5	3.5
2	3	1	4	1	2	3	3	5	6	5	6	6	5	6	5	5	7	2	2	2	1	2	2	2	1	1	1	1	1	2	1	18	5.6	13	8	0.9	5.6	3.25	2
2	2	1	3	3	2	2	2	5	5	3	4	3	3	3	4	4	5	1	1	2	2	1	1	2	2	2	2	2	2	2	2	8	3.9	10	14	0.4	3.9	2.5	3.5
2	1	1	2	1	2	2	2	3	3	2	5	3	6	4	4	4	3	0	1	0	0	1	1	1	2	2	2	2	2	3	2	8	3.7	4	15	0.4	3.7	1	3.75
1	1	1	2	3	2	2	2	3	3	3	3	3	1	4	3	2	3	0	1	1	1	1	0	1	1	2	1	2	1	2	2	8	2.8	5	11	0.4	2.8	1.25	2.75
1	4	1	3	2	2	4	3	7	5	5	7	5	6	5	5	6	7	1	2	1	2	2	1	2	2	2	2	2	2	2	3	24	5.8	11	15	1.2	5.8	2.75	3.75
2	3	1	1	1	3	4	3	4	4	2	4	4	4	3	2	2	1	1	1	1	1	1	1	1	2	2	2	3	2	2	3	36	3	7	16	1.8	3	1.75	4
2	1	3	1	2	2	2	0	4	3	3	5	2	2	3	3	2	5	2	2	2	2	2	2	2	2	2	3	3	3	3	2	0	3.2	14	18	0	3.2	3.5	4.5
1	2	1	2	2	3	4	3	5	6	6	6	7	7	6	6	6	6	1	2	2	2	2	2	2	1	2	1	1	1	1	2	36	6.1	13	9	1.8	6.1	3.25	2.25
2	2	1	1	1	1	2	2	3	3	4	4	3	2	5	4	3	2	1	1	1	1	1	1	1	2	3	2	2	2	2	3	4	3.3	7	16	0.2	3.3	1.75	4
1	3	1	4	2	2	3	0	5	4	5	3	3	4	3	4	3	2	0	1	0	1	1	1	1	2	2	2	2	2	2	2	0	3.6	5	14	0	3.6	1.25	3.5
1	2	1	2	1	1	2	1	2	2	1	2	2	2	2	1	2	2	1	1	1	1	1	1	1	2	3	2	2	3	3	3	2	1.8	7	18	0.1	1.8	1.75	4.5
2	2	1	4	2	1	1	2	6	5	6	6	5	6	6	4	3	6	1	1	2	2	1	1	2	1	1	1	1	1	1	1	2	5.3	10	7	0.1	5.3	2.5	1.75
2	1	1	4	2	3	4	2	6	7	6	5	5	7	6	5	6	6	1	1	1	1	1	1	1	1	2	1	2	2	1	2	24	5.9	7	11	1.2	5.9	1.75	2.75
2	3	1	1	2	4	4	4	5	5	2	3	5	4	5	3	5	3	2	1	2	1	2	1	2	1	1	1	0	1	1	1	64	4	11	6	3.2	4	2.75	1.5
2	1	1	4	2	3	3	3	6	5	5	6	4	4	6	5	5	5	2	1	2	2	1	2	2	1	1	1	1	2	1	2	27	5.1	12	9	1.35	5.1	3	2.25
1	2	1	4	2	3	3	2	4	4	5	6	6	6	4	3	6	4	2	1	1	1	1	1	1	2	2	1	2	2	2	2	18	4.8	8	13	0.9	4.8	2	3.25
1	1	1	1	1	2	3	3	6	6	5	7	4	7	6	5	5	7	2	1	1	1	2	2	1	1	1	1	1	1	1	1	18	5.8	10	7	0.9	5.8	2.5	1.75
1	1	1	4	2	1	2	0	2	2	2	2	2	2	2	2	2	1	0	0	0	1	0	1	1	2	3	3	3	3	3	3	0	1.9	3	20	0	1.9	0.75	5
1	2	1	4	1	2	3	2	5	3	5	5	6	4	4	3	4	3	1	1	1	1	1	1	1	2	2	1	1	2	1	2	12	4.2	7	11	0.6	4.2	1.75	2.75
1	2	1	2	3	4	3	3	4	5	4	6	4	5	6	6	5	5	1	1	1	1	2	1	1	1	2	1	1	1	1	1	36	5	8	8	1.8	5	2	2
2	1	1	2	2	4	4	3	3	4	3	3	3	3	4	3	4	5	1	1	1	1	1	2	1	2	2	2	2	2	2	2	48	3.5	8	14	2.4	3.5	2	3.5
2	1	1	4	2	4	4	3	5	6	5	4	4	5	3	4	3	5	2	1	2	2	3	2	2	2	2	2	1	2	2	2	48	4.4	14	13	2.4	4.4	3.5	3.25
2	3	1	1	3	2	3	1	5	3	3	4	4	3	4	2	3	4	1	2	2	2	1	2	2	2	2	3	2	3	2	2	6	3.5	12	16	0.3	3.5	3	4
2	1	1	2	1	4	4	3	5	5	5	4	6	4	6	6	5	4	1	1	2	1	1	2	1	2	3	2	2	2	2	2	48	5	9	15	2.4	5	2.25	3.75
1	2	1	2	4	3	4	2	4	5	6	4	5	4	5	5	6	5	1	1	1	1	1	2	1	2	2	2	2	2	2	2	24	4.9	8	14	1.2	4.9	2	3.5
1	2	1	3	1	2	2	1	2	3	3	2	2	5	3	1	1	3	0	1	1	1	1	1	1	2	2	2	2	2	2	2	4	2.5	6	14	0.2	2.5	1.5	3.5
2	3	1	3	2	3	4	3	5	2	5	5	5	5	3	5	5	5	2	1	1	1	1	2	2	2	2	2	2	2	2	2	36	4.5	10	14	1.8	4.5	2.5	3.5
2	2	1	2	2	3	4	3	5	3	3	4	3	3	3	4	2	1	1	1	1	1	1	0	1	2	2	2	2	2	2	2	36	3.1	6	14	1.8	3.1	1.5	3.5
2	4	1	4	1	4	4	3	5	4	2	3	3	3	5	2	3	4	2	1	2	2	2	2	2	1	1	1	2	1	1	1	48	3.4	13	8	2.4	3.4	3.25	2
2	1	1	3	2	2	1	1	3	3	4	4	3	4	3	4	2	3	1	1	1	1	1	2	1	2	3	2	2	3	2	2	2	3.3	8	16	0.1	3.3	2	4
2	1	1	2	2	1	2	1	3	3	2	1	3	2	4	4	2	1	2	1	1	1	1	2	2	2	3	2	3	3	2	2	2	2.5	10	17	0.1	2.5	2.5	4.25
1	3	1	2	2	3	2	2	5	4	5	5	4	5	4	3	2	4	2	2	3	3	3	3	2	0	1	1	0	1	1	1	12	4.1	18	5	0.6	4.1	4.5	1.25
1	3	1	1	2	4	3	4	6	5	5	5	3	6	5	4	4	4	2	1	2	2	2	1	1	1	1	0	1	1	1	1	48	4.7	11	6	2.4	4.7	2.75	1.5
2	2	1	3	1	3	4	2	2	3	2	2	2	2	3	3	2	3	1	0	1	1	1	1	1	2	1	2	2	1	1	2	24	2.4	6	11	1.2	2.4	1.5	2.75
2	1	1	1	2	4	3	3	4	4	3	4	4	6	3	2	5	4	3	2	2	2	2	2	2	0	2	1	1	1	1	1	36	3.9	15	7	1.8	3.9	3.75	1.75
2	3	1	1	3	2	2	1	4	5	2	2	2	1	2	2	2	1	1	1	1	1	1	1	1	2	3	2	2	3	3	2	4	2.3	7	17	0.2	2.3	1.75	4.25
1	3	1	3	2	2	3	2	4	3	3	3	4	4	5	4	3	2	1	1	1	1	1	1	0	2	3	2	3	2	3	3	12	3.5	6	18	0.6	3.5	1.5	4.5
1	2	1	1	2	4	4	3	2	4	2	3	3	2	3	2	2	3	2	1	2	2	2	2	2	2	2	1	1	2	1	2	48	2.6	13	11	2.4	2.6	3.25	2.75
2	1	1	4	1	4	4	3	4	4	5	5	3	3	5	3	4	3	1	1	1	1	1	1	1	1	1	1	1	1	1	1	48	3.9	7	7	2.4	3.9	1.75	1.75
1	1	1	2	2	2	3	3	3	3	3	3	4	4	4	3	4	4	1	1	1	0	0	1	1	2	3	1	2	2	2	2	18	3.5	5	14	0.9	3.5	1.25	3.5
1	1	1	3	2	3	4	3	4	4	4	3	4	4	4	4	5	3	1	0	2	1	1	1	1	2	2	3	2	2	2	2	36	3.9	7	15	1.8	3.9	1.75	3.75
2	2	1	2	2	3	4	3	3	5	3	4	4	5	6	3	2	3	1	2	1	2	1	1	1	2	2	2	1	1	1	2	36	3.8	9	11	1.8	3.8	2.25	2.75
1	1	1	1	2	1	1	1	3	2	3	2	3	1	3	2	2	3	0	1	0	0	1	1	0	2	2	2	2	2	2	2	1	2.4	3	14	0.05	2.4	0.75	3.5
1	2	1	4	2	4	3	2	3	3	4	4	5	4	4	3	2	2	2	2	1	2	1	1	1	1	1	1	1	1	1	2	24	3.4	10	8	1.2	3.4	2.5	2
1	2	1	3	1	4	4	3	5	5	5	6	4	3	4	6	5	5	1	2	2	1	1	1	1	2	2	2	1	2	2	2	48	4.8	9	13	2.4	4.8	2.25	3.25
2	1	1	2	3	2	3	2	3	3	2	4	2	4	2	4	2	2	1	2	2	2	2	2	2	1	1	1	1	2	1	1	12	2.8	13	8	0.6	2.8	3.25	2
2	1	1	1	2	4	4	3	6	3	6	5	4	4	4	3	4	4	2	2	2	2	2	2	2	2	2	2	2	2	2	2	48	4.3	14	14	2.4	4.3	3.5	3.5
1	2	1	3	1	1	2	1	3	3	2	2	3	2	2	2	3	3	2	1	1	2	2	2	2	2	3	2	2	2	2	3	2	2.5	12	16	0.1	2.5	3	4
2	3	1	3	2	4	4	3	5	6	4	6	3	5	5	4	4	3	2	2	2	2	2	2	2	2	2	1	2	2	2	2	48	4.5	14	13	2.4	4.5	3.5	3.25
2	2	2	4	1	3	4	4	3	4	2	4	4	3	4	2	3	4	2	1	2	1	1	2	2	2	3	2	2	2	2	3	48	3.3	11	16	2.4	3.3	2.75	4
2	4	1	3	2	3	2	2	5	2	3	3	4	2	4	3	2	3	1	1	1	1	2	1	1	3	2	2	2	2	2	2	12	3.1	8	15	0.6	3.1	2	3.75
2	2	1	4	2	2	2	2	6	5	5	6	6	7	6	7	5	6	1	1	2	1	2	1	1	2	1	1	1	2	2	1	8	5.9	9	10	0.4	5.9	2.25	2.5
2	1	1	3	1	2	3	1	2	2	2	3	2	2	3	2	2	1	0	1	1	1	1	1	1	3	2	2	2	3	2	3	6	2.1	6	17	0.3	2.1	1.5	4.25
2	1	1	1	1	2	1	1	3	2	3	2	4	1	3	1	2	2	0	0	1	0	0	0	1	3	2	2	2	3	2	3	2	2.3	2	17	0.1	2.3	0.5	4.25
1	3	1	2	2	3	4	4	4	4	5	3	5	5	5	5	4	4	2	2	1	2	2	1	2	1	1	1	1	1	1	2	48	4.4	12	8	2.4	4.4	3	2
2	2	1	4	2	2	4	1	5	3	2	3	4	4	4	5	6	4	2	2	1	2	2	2	1	2	2	1	2	1	2	2	8	4	12	12	0.4	4	3	3
2	4	3	3	2	1	1	2	6	4	5	4	5	1	5	3	4	5	2	3	3	3	3	3	3	3	2	2	3	3	3	2	2	4.2	20	18	0.1	4.2	5	4.5
2	3	1	3	2	2	2	1	4	5	6	6	4	3	5	5	3	3	1	0	1	1	1	1	1	3	3	2	2	2	3	2	4	4.4	6	17	0.2	4.4	1.5	4.25
1	2	1	3	3	3	2	2	4	6	5	4	4	5	4	5	5	6	1	1	1	1	2	1	1	1	1	0	1	1	0	1	12	4.8	8	5	0.6	4.8	2	1.25
2	1	1	3	2	4	3	4	5	5	4	5	4	4	4	5	4	3	1	1	1	1	1	1	1	2	2	2	1	2	2	2	48	4.3	7	13	2.4	4.3	1.75	3.25
1	2	1	2	2	4	3	3	3	5	5	4	5	3	3	3	4	4	2	1	2	2	2	1	2	3	3	2	3	3	2	3	36	3.9	12	19	1.8	3.9	3	4.75
2	2	1	2	2	2	3	2	3	4	2	3	3	2	5	4	4	2	1	1	2	1	1	1	0	1	1	1	1	1	1	1	12	3.2	7	7	0.6	3.2	1.75	1.75
1	2	1	4	2	2	3	3	2	2	2	4	2	2	1	3	3	2	1	2	2	2	2	2	1	2	3	2	2	2	2	2	18	2.3	12	15	0.9	2.3	3	3.75
1	1	1	4	3	3	3	2	3	2	2	2	4	2	4	3	3	1	1	1	1	2	1	1	1	2	3	2	2	2	3	2	18	2.6	8	16	0.9	2.6	2	4
2	2	1	2	2	3	4	3	7	6	5	6	6	6	6	6	6	4	2	1	2	2	2	1	1	1	0	0	1	0	0	0	36	5.8	11	2	1.8	5.8	2.75	0.5
2	1	1	4	2	2	4	3	5	5	5	5	5	4	4	6	5	4	0	1	1	1	0	1	1	2	2	2	2	2	1	2	24	4.8	5	13	1.2	4.8	1.25	3.25
2	2	3	2	3	2	1	2	3	3	3	3	4	3	3	2	4	2	2	3	2	2	2	2	2	2	2	2	2	2	2	2	4	3	15	14	0.2	3	3.75	3.5
2	1	1	2	2	2	3	2	3	3	6	5	4	6	5	5	2	6	1	1	1	1	1	2	1	1	1	2	1	2	1	1	12	4.5	8	9	0.6	4.5	2	2.25
2	2	1	1	1	2	2	1	2	3	2	2	2	2	4	2	3	1	0	1	1	1	1	2	1	2	2	2	2	2	2	2	4	2.3	7	14	0.2	2.3	1.75	3.5
2	4	1	4	2	4	4	3	7	6	7	6	6	6	7	6	6	5	2	2	2	2	2	2	2	1	2	1	1	1	1	1	48	6.2	14	8	2.4	6.2	3.5	2
2	2	1	1	3	2	3	2	5	4	4	6	6	6	6	5	6	6	1	2	1	1	1	2	1	1	0	0	1	0	0	1	12	5.4	9	3	0.6	5.4	2.25	0.75
1	3	1	2	1	3	3	2	4	5	4	3	5	4	5	5	3	5	2	2	3	2	2	2	3	1	1	1	1	1	1	2	18	4.3	16	8	0.9	4.3	4	2
2	1	1	1	2	3	2	2	3	3	2	2	5	3	3	2	3	1	3	2	2	2	2	2	2	1	1	1	1	1	1	1	12	2.7	15	7	0.6	2.7	3.75	1.75
1	2	1	2	4	2	1	1	3	2	3	4	4	2	2	3	4	2	1	2	1	1	2	2	1	3	2	2	2	2	2	2	2	2.9	10	15	0.1	2.9	2.5	3.75
2	3	1	3	4	2	3	3	4	3	4	3	5	4	4	4	3	4	2	1	1	1	1	1	1	1	1	2	1	1	1	1	18	3.8	8	8	0.9	3.8	2	2
2	2	1	2	2	2	2	1	3	2	3	3	5	3	4	3	2	5	0	1	1	0	1	1	1	2	3	2	2	2	2	2	4	3.3	5	15	0.2	3.3	1.25	3.75
1	1	1	1	2	2	3	2	3	3	3	2	2	1	2	2	3	2	1	1	1	1	1	1	1	1	1	1	2	0	1	1	12	2.3	7	7	0.6	2.3	1.75	1.75
1	2	1	3	1	2	2	1	2	3	4	2	4	3	3	2	3	4	1	1	1	1	1	1	1	2	2	2	2	2	1	2	4	3	7	13	0.2	3	1.75	3.25
2	2	1	1	1	4	4	2	2	3	4	3	3	3	4	4	3	2	3	2	2	3	2	2	3	1	2	2	1	2	2	2	32	3.1	17	12	1.6	3.1	4.25	3
2	2	1	2	2	5	4	3	4	2	3	3	3	2	3	3	2	2	1	2	1	2	2	2	2	2	2	1	2	2	2	2	60	2.7	12	13	3	2.7	3	3.25
1	3	1	4	2	3	3	2	5	6	5	6	7	5	5	7	4	5	1	0	1	1	1	1	1	1	1	1	2	2	1	2	18	5.5	6	10	0.9	5.5	1.5	2.5
2	1	1	4	2	4	4	3	5	4	5	4	3	5	3	4	5	3	1	1	1	1	1	1	1	2	2	2	2	2	2	2	48	4.1	7	14	2.4	4.1	1.75	3.5
1	1	1	4	2	4	4	2	3	5	5	4	5	5	5	5	4	6	2	1	2	2	2	2	2	1	1	0	1	2	1	1	32	4.7	13	7	1.6	4.7	3.25	1.75
2	3	1	2	2	2	2	2	3	2	3	3	2	2	2	1	1	3	0	0	0	1	1	1	1	2	2	2	1	2	2	2	8	2.2	4	13	0.4	2.2	1	3.25
1	1	2	2	2	2	2	2	4	4	4	3	3	3	2	3	4	2	2	2	3	2	2	2	3	2	2	2	2	2	1	2	8	3.2	16	13	0.4	3.2	4	3.25
2	3	1	3	3	3	4	3	6	6	3	5	4	6	6	5	6	4	1	1	2	1	1	2	1	1	1	0	1	1	1	1	36	5.1	9	6	1.8	5.1	2.25	1.5
1	2	1	2	1	4	4	4	7	7	6	6	6	6	6	6	6	6	2	2	2	2	2	2	2	2	2	2	2	2	2	2	64	6.2	14	14	3.2	6.2	3.5	3.5
2	1	1	3	2	3	2	3	3	5	3	3	3	2	4	4	3	2	1	1	1	1	1	1	1	2	2	2	2	2	2	2	18	3.2	7	14	0.9	3.2	1.75	3.5
2	1	1	4	2	2	3	3	5	5	5	3	4	3	3	5	6	2	2	2	2	3	2	2	2	1	1	0	0	1	0	1	18	4.1	15	4	0.9	4.1	3.75	1
2	4	1	1	2	3	4	2	4	4	2	2	4	2	2	3	5	6	3	2	2	2	2	3	2	1	1	1	1	1	1	1	24	3.4	16	7	1.2	3.4	4	1.75
1	3	1	2	3	3	2	2	5	4	4	3	4	5	4	6	5	5	2	3	2	2	2	2	2	3	2	2	2	3	2	3	12	4.5	15	17	0.6	4.5	3.75	4.25
1	2	1	2	1	4	4	3	5	6	3	6	6	6	5	6	3	4	2	2	2	2	3	2	2	2	1	1	2	2	2	2	48	5	15	12	2.4	5	3.75	3
1	2	3	2	3	3	4	3	5	4	5	5	4	4	3	5	4	5	1	1	1	1	1	1	2	1	2	2	1	2	2	2	36	4.4	8	12	1.8	4.4	2	3
2	1	1	3	1	4	4	3	3	3	3	2	3	4	3	5	3	5	1	2	2	2	1	1	1	2	2	2	2	1	2	2	48	3.4	10	13	2.4	3.4	2.5	3.25
1	3	1	3	2	1	2	2	4	4	5	4	4	3	2	3	2	3	2	2	3	2	2	2	2	1	1	1	1	1	1	2	4	3.4	15	8	0.2	3.4	3.75	2
2	2	1	3	2	3	3	2	2	5	3	3	4	3	3	4	3	2	2	2	2	2	1	1	2	2	1	1	1	1	2	2	18	3.2	12	10	0.9	3.2	3	2.5
2	1	2	3	1	2	2	2	3	4	3	3	3	4	3	2	4	5	1	1	1	1	1	1	1	2	2	2	2	3	2	2	8	3.4	7	15	0.4	3.4	1.75	3.75
2	3	3	1	2	4	3	4	5	4	3	5	4	2	5	4	5	3	2	2	2	2	2	3	2	2	2	2	2	2	2	2	48	4	15	14	2.4	4	3.75	3.5
2	1	1	2	1	4	4	3	2	3	5	3	5	4	3	2	3	4	2	1	1	2	2	1	1	1	2	1	2	2	1	2	48	3.4	10	11	2.4	3.4	2.5	2.75
2	2	1	2	1	2	2	1	4	2	1	2	2	3	2	3	4	2	0	1	1	1	0	0	1	2	2	2	2	2	2	2	4	2.5	4	14	0.2	2.5	1	3.5
2	2	1	4	2	2	2	3	3	4	2	4	3	2	4	5	4	3	1	1	1	1	2	1	2	2	2	2	2	2	2	2	12	3.4	9	14	0.6	3.4	2.25	3.5
1	1	1	4	4	2	1	1	3	4	3	3	3	4	3	2	5	4	1	2	2	2	2	1	1	2	2	2	1	2	2	2	2	3.4	11	13	0.1	3.4	2.75	3.25
2	1	1	1	2	2	2	2	4	5	4	4	4	4	5	4	5	3	1	2	1	2	2	2	2	2	2	1	2	2	2	2	8	4.2	12	13	0.4	4.2	3	3.25
1	4	1	3	3	1	1	2	3	5	2	5	2	2	3	5	3	4	2	2	3	2	2	2	2	3	2	3	2	3	2	3	2	3.4	15	18	0.1	3.4	3.75	4.5
1	1	1	4	2	2	3	2	4	6	3	4	4	2	4	3	4	5	1	1	2	1	2	2	1	1	2	2	2	2	2	2	12	3.9	10	13	0.6	3.9	2.5	3.25
1	2	1	1	4	1	2	2	4	5	2	3	4	3	4	3	3	2	1	1	1	1	1	1	1	2	2	2	2	2	2	2	4	3.3	7	14	0.2	3.3	1.75	3.5
2	4	1	3	2	4	4	3	5	5	6	6	6	6	6	6	5	5	2	2	2	3	3	2	2	1	1	1	1	1	0	2	48	5.6	16	7	2.4	5.6	4	1.75
2	1	1	2	4	2	2	1	3	5	4	6	4	5	5	5	5	4	1	0	1	1	1	1	1	2	2	2	3	2	2	3	4	4.6	6	16	0.2	4.6	1.5	4
2	3	1	3	1	4	4	3	5	5	5	6	5	4	6	4	4	4	2	2	2	2	2	2	3	1	1	1	2	1	1	1	48	4.8	15	8	2.4	4.8	3.75	2
1	2	1	3	3	2	2	2	5	3	4	5	4	4	2	4	4	4	1	1	1	1	1	1	1	2	2	3	2	2	2	2	8	3.9	7	15	0.4	3.9	1.75	3.75
2	3	1	4	1	2	2	1	4	3	4	2	1	1	4	3	2	3	1	1	1	1	0	1	1	2	2	2	2	2	2	2	4	2.7	6	14	0.2	2.7	1.5	3.5
2	3	1	4	2	3	4	3	4	5	5	4	4	5	6	4	5	3	1	2	1	2	2	2	1	2	2	2	2	1	2	2	36	4.5	11	13	1.8	4.5	2.75	3.25
2	3	1	4	2	1	1	2	3	3	6	2	4	4	5	5	6	2	2	2	2	2	3	2	2	1	1	0	1	1	1	1	2	4	15	6	0.1	4	3.75	1.5
1	2	1	4	2	3	4	3	5	4	3	3	4	3	4	3	5	4	2	2	2	2	2	2	2	1	2	1	1	1	1	1	36	3.8	14	8	1.8	3.8	3.5	2
1	1	1	2	2	4	3	3	7	7	5	4	6	6	4	6	5	5	3	2	2	2	3	2	2	1	1	1	1	2	0	2	36	5.5	16	8	1.8	5.5	4	2
2	3	1	4	2	2	2	2	2	3	4	2	2	2	2	1	2	5	1	1	1	1	1	1	1	2	2	2	2	2	2	2	8	2.5	7	14	0.4	2.5	1.75	3.5
1	4	1	2	2	4	2	3	2	2	3	3	4	3	2	2	3	2	1	1	2	2	1	1	1	1	1	0	1	1	1	0	24	2.6	9	5	1.2	2.6	2.25	1.25
1	2	1	3	2	3	3	3	2	2	3	3	3	3	3	3	4	2	1	1	2	1	1	1	2	2	2	2	2	2	2	2	27	2.8	9	14	1.35	2.8	2.25	3.5
1	1	1	2	2	4	4	2	5	4	3	4	3	5	4	3	5	5	1	2	1	1	1	1	1	1	2	1	1	1	1	2	32	4.1	8	9	1.6	4.1	2	2.25
2	1	1	2	2	2	2	2	2	3	1	2	3	2	3	4	2	2	1	1	1	1	1	1	1	2	2	2	2	2	2	2	8	2.4	7	14	0.4	2.4	1.75	3.5
2	2	1	3	1	3	4	1	5	4	3	3	4	5	5	4	5	5	1	1	1	1	1	1	1	2	2	2	2	2	1	2	12	4.3	7	13	0.6	4.3	1.75	3.25
2	2	1	2	3	2	4	2	3	5	5	6	6	6	5	5	5	5	2	2	3	2	2	2	2	1	1	1	1	1	1	1	16	5.1	15	7	0.8	5.1	3.75	1.75
1	2	1	3	2	3	4	3	2	1	2	3	3	2	3	3	2	1	2	2	2	2	2	2	1	1	1	1	1	2	1	1	36	2.2	13	8	1.8	2.2	3.25	2
2	3	1	1	1	3	4	3	5	4	4	5	3	5	3	3	4	6	1	1	2	2	2	2	1	1	2	2	1	2	2	2	36	4.2	11	12	1.8	4.2	2.75	3
1	2	1	2	1	3	4	2	3	4	2	3	3	4	3	3	3	2	2	2	2	2	2	3	3	1	1	1	1	1	1	1	24	3	16	7	1.2	3	4	1.75
2	1	1	2	2	2	3	2	4	3	4	2	3	3	5	2	3	5	2	2	2	2	2	2	2	2	2	1	2	2	2	2	12	3.4	14	13	0.6	3.4	3.5	3.25
2	2	1	3	3	2	4	3	5	4	4	5	5	3	5	4	3	2	2	2	2	2	2	2	2	1	2	1	1	1	1	1	24	4	14	8	1.2	4	3.5	2
2	1	1	2	2	4	4	3	6	4	3	3	5	5	5	4	4	4	1	1	1	1	0	0	0	2	2	2	2	2	2	2	48	4.3	4	14	2.4	4.3	1	3.5
2	2	1	2	2	3	3	1	4	6	4	6	6	3	5	6	6	4	0	1	1	0	1	1	1	2	2	2	1	2	1	2	9	5	5	12	0.45	5	1.25	3
2	3	1	3	2	4	4	3	5	4	5	3	5	3	5	3	4	3	2	2	2	2	2	2	2	2	1	2	1	2	2	1	48	4	14	11	2.4	4	3.5	2.75
2	3	1	3	3	3	4	3	6	4	4	2	5	3	6	4	4	3	2	2	2	2	2	2	2	2	2	1	1	1	1	2	36	4.1	14	10	1.8	4.1	3.5	2.5
2	3	1	3	2	2	2	1	4	3	2	5	4	5	4	3	4	3	1	1	0	1	1	1	1	2	2	1	2	2	1	2	4	3.7	6	12	0.2	3.7	1.5	3
2	3	1	2	2	3	4	3	4	4	5	4	4	3	3	5	5	2	0	0	1	1	1	0	1	1	1	1	1	1	1	1	36	3.9	4	7	1.8	3.9	1	1.75
1	4	1	2	2	2	3	2	6	2	4	5	5	3	6	5	4	5	2	2	2	2	2	2	2	1	2	2	1	2	1	1	12	4.5	14	10	0.6	4.5	3.5	2.5
2	2	1	1	2	2	4	2	5	3	4	3	5	4	6	3	6	6	1	1	2	1	1	1	2	1	1	1	1	1	2	2	16	4.5	9	9	0.8	4.5	2.25	2.25
1	2	1	1	3	4	4	3	4	3	2	2	3	2	2	3	3	2	1	0	1	1	1	1	1	2	2	2	2	2	2	2	48	2.6	6	14	2.4	2.6	1.5	3.5
1	1	1	1	2	3	2	2	6	3	2	5	3	2	5	2	2	4	0	1	1	1	1	2	1	2	2	2	2	2	2	2	12	3.4	7	14	0.6	3.4	1.75	3.5
2	1	1	1	1	4	4	3	5	6	5	6	5	6	6	5	7	5	1	2	2	2	2	2	2	1	1	1	1	2	1	1	48	5.6	13	8	2.4	5.6	3.25	2
1	1	1	2	3	4	2	2	3	5	5	4	5	6	4	4	4	5	2	2	1	2	1	1	2	2	2	2	2	2	2	2	16	4.5	11	14	0.8	4.5	2.75	3.5
1	2	1	2	2	4	4	3	6	5	5	5	3	6	4	6	4	4	2	1	1	2	1	2	1	1	2	1	1	1	1	2	48	4.8	10	9	2.4	4.8	2.5	2.25
2	1	1	3	2	4	4	3	3	3	3	5	3	2	5	2	4	4	2	2	2	3	2	3	2	1	1	1	2	1	1	1	48	3.4	16	8	2.4	3.4	4	2
1	2	1	1	2	3	4	2	5	4	4	4	3	5	4	3	4	3	1	0	0	1	1	1	1	3	2	2	1	2	2	2	24	3.9	5	14	1.2	3.9	1.25	3.5
2	1	1	4	1	2	4	3	3	4	4	3	4	4	4	2	4	3	0	1	1	1	1	1	1	1	2	2	1	1	1	2	24	3.5	6	10	1.2	3.5	1.5	2.5
1	2	1	4	2	2	1	2	5	4	5	4	5	4	6	6	4	5	1	1	1	2	2	1	1	1	2	1	1	1	2	1	4	4.8	9	9	0.2	4.8	2.25	2.25
2	1	1	4	2	2	1	2	6	3	5	4	4	3	3	3	5	4	1	1	1	0	1	1	0	2	2	1	2	2	2	2	4	4	5	13	0.2	4	1.25	3.25
2	1	1	1	2	3	3	3	5	4	4	3	3	5	4	5	5	3	0	1	1	1	1	1	1	2	1	2	1	1	1	1	27	4.1	6	9	1.35	4.1	1.5	2.25
1	2	1	3	2	3	3	4	3	6	6	6	6	4	4	5	6	4	2	2	2	1	2	1	2	1	1	1	1	1	1	1	36	5	12	7	1.8	5	3	1.75
2	2	1	3	2	3	3	3	3	3	4	3	4	3	3	2	2	5	1	1	2	1	2	2	2	2	2	1	2	2	2	1	27	3.2	11	12	1.35	3.2	2.75	3
1	3	1	4	2	4	4	3	3	5	4	2	4	2	5	3	4	4	1	1	2	1	1	1	1	1	1	1	2	1	1	2	48	3.6	8	9	2.4	3.6	2	2.25
1	4	2	2	3	2	4	3	5	5	3	6	6	4	3	5	6	2	0	0	1	1	1	1	0	2	2	2	2	3	2	2	24	4.5	4	15	1.2	4.5	1	3.75
2	2	1	2	2	3	4	3	3	2	2	3	3	5	3	2	3	3	1	1	1	1	1	2	1	1	1	1	2	2	2	1	36	2.9	8	10	1.8	2.9	2	2.5
2	3	1	2	2	2	2	2	4	5	3	3	6	4	5	6	3	4	2	2	1	2	2	1	2	1	1	1	1	1	2	2	8	4.3	12	9	0.4	4.3	3	2.25
1	2	1	4	2	3	4	3	6	5	4	3	4	4	3	3	5	3	2	2	2	1	2	1	2	1	1	1	1	1	1	0	36	4	12	6	1.8	4	3	1.5
1	1	3	2	1	3	4	3	6	3	4	5	5	5	5	6	6	4	1	1	1	2	1	1	2	1	1	1	1	1	2	1	36	4.9	9	8	1.8	4.9	2.25	2
1	2	1	1	2	3	3	1	4	3	3	5	5	4	3	3	4	5	1	1	1	0	1	1	1	2	3	2	2	2	1	2	9	3.9	6	14	0.45	3.9	1.5	3.5
2	4	1	4	2	1	2	1	2	2	1	4	2	2	3	2	3	3	1	1	1	1	1	1	1	1	2	2	2	2	2	2	2	2.4	7	13	0.1	2.4	1.75	3.25
2	1	1	1	2	4	4	3	4	5	4	5	4	5	4	4	3	2	0	1	1	1	1	1	2	2	3	2	2	2	2	3	48	4	7	16	2.4	4	1.75	4
2	2	1	1	2	3	2	2	4	3	2	1	4	3	3	2	2	2	1	1	1	1	1	2	1	3	3	3	3	3	3	3	12	2.6	8	21	0.6	2.6	2	5.25
2	2	1	4	2	4	3	3	3	5	3	4	5	5	3	4	3	3	2	1	2	1	1	1	2	2	2	1	2	2	2	2	36	3.8	10	13	1.8	3.8	2.5	3.25
2	3	1	1	2	3	3	2	3	3	3	2	3	3	3	2	5	3	1	1	2	1	2	2	2	1	2	2	2	2	2	2	18	3	11	13	0.9	3	2.75	3.25
2	3	1	3	3	2	4	2	3	4	4	5	4	3	4	3	3	3	1	1	1	1	1	1	1	2	2	2	2	2	2	2	16	3.6	7	14	0.8	3.6	1.75	3.5
1	2	1	3	3	2	1	1	4	4	5	3	3	2	6	3	3	3	1	1	1	1	1	0	1	2	2	2	2	1	2	3	2	3.6	6	14	0.1	3.6	1.5	3.5
2	1	1	4	2	2	2	1	2	3	4	3	2	2	2	2	4	3	1	1	1	1	2	2	1	2	2	1	2	2	2	2	4	2.7	9	13	0.2	2.7	2.25	3.25
2	1	1	2	3	2	1	1	5	5	3	4	3	4	3	3	4	3	1	1	1	1	1	1	2	2	2	1	1	2	1	2	2	3.7	8	11	0.1	3.7	2	2.75
1	2	1	2	2	5	3	3	5	4	5	4	5	4	5	3	3	3	2	2	2	2	2	2	3	1	1	0	1	0	1	1	45	4.1	15	5	2.25	4.1	3.75	1.25
2	2	2	4	2	4	3	3	6	4	4	5	5	4	5	5	6	4	2	3	2	2	2	3	2	1	1	1	1	1	1	1	36	4.8	16	7	1.8	4.8	4	1.75
2	2	1	2	2	1	2	1	3	3	5	2	4	5	5	3	2	3	1	1	1	1	1	1	1	2	2	2	2	2	2	2	2	3.5	7	14	0.1	3.5	1.75	3.5
2	2	1	1	1	2	4	3	5	3	6	4	5	5	3	5	3	5	1	2	2	2	2	1	2	1	1	1	1	1	1	1	24	4.4	12	7	1.2	4.4	3	1.75
2	2	1	1	2	4	3	3	5	4	4	4	5	4	4	5	4	6	1	1	1	2	2	2	2	1	1	1	1	1	1	0	36	4.5	11	6	1.8	4.5	2.75	1.5
1	1	1	3	2	2	2	3	4	5	4	2	2	2	2	2	2	2	1	1	0	1	1	1	1	2	2	2	2	2	3	2	12	2.7	6	15	0.6	2.7	1.5	3.75
2	2	1	3	3	3	2	2	4	6	5	5	5	5	5	6	4	5	2	2	2	2	2	2	2	1	2	2	2	2	1	2	12	5	14	12	0.6	5	3.5	3
1	2	1	3	3	4	3	2	4	4	2	4	4	3	3	3	3	4	2	1	3	2	2	2	2	2	2	2	3	2	1	2	24	3.4	14	14	1.2	3.4	3.5	3.5
2	2	2	3	2	3	3	1	3	3	3	3	4	3	4	3	2	2	1	1	1	1	1	1	1	1	2	2	2	2	2	2	9	3	7	13	0.45	3	1.75	3.25
2	1	1	3	2	4	4	4	3	4	4	3	5	4	5	3	3	5	1	1	1	1	1	1	0	0	0	0	0	1	0	1	64	3.9	6	2	3.2	3.9	1.5	0.5
1	2	1	2	2	4	3	4	5	5	5	6	7	6	6	5	5	7	2	2	3	2	2	2	3	1	1	0	1	0	1	0	48	5.7	16	4	2.4	5.7	4	1
2	3	1	2	2	3	4	3	4	6	5	5	5	4	6	4	5	5	1	1	1	1	1	1	1	0	1	0	0	0	1	0	36	4.9	7	2	1.8	4.9	1.75	0.5
2	2	1	3	2	3	4	3	5	6	5	5	3	6	6	4	5	6	2	2	2	2	2	1	2	1	1	1	1	1	1	1	36	5.1	13	7	1.8	5.1	3.25	1.75
2	1	1	1	1	4	4	3	5	5	6	6	6	4	5	5	7	6	2	3	3	2	2	2	3	1	2	2	1	1	1	1	48	5.5	17	9	2.4	5.5	4.25	2.25
1	4	1	3	2	3	2	2	4	4	3	2	3	4	3	4	3	4	1	0	1	2	1	1	1	2	2	1	2	2	1	2	12	3.4	7	12	0.6	3.4	1.75	3
2	1	1	3	1	3	4	4	3	5	6	5	6	4	4	4	3	6	1	1	1	1	1	1	1	1	1	2	2	1	1	1	48	4.6	7	9	2.4	4.6	1.75	2.25
1	1	1	2	2	3	4	3	3	5	3	3	4	4	4	3	3	3	1	1	2	1	1	1	1	2	3	2	2	2	2	2	36	3.5	8	15	1.8	3.5	2	3.75
2	1	1	2	2	4	3	3	5	3	4	3	4	3	3	3	4	5	3	2	2	2	2	2	2	1	1	0	0	1	1	0	36	3.7	15	4	1.8	3.7	3.75	1
1	2	1	1	1	4	4	3	6	7	6	6	5	6	6	7	5	6	2	2	2	2	2	2	2	1	1	2	1	1	1	1	48	6	14	8	2.4	6	3.5	2
1	1	1	2	2	4	3	3	5	6	4	6	6	5	5	3	6	5	2	2	1	1	1	1	1	0	1	0	1	1	1	0	36	5.1	9	4	1.8	5.1	2.25	1
1	1	1	3	1	3	4	3	6	3	5	6	5	5	6	5	5	5	1	1	1	1	1	1	1	3	2	2	2	2	2	3	36	5.1	7	16	1.8	5.1	1.75	4
2	3	1	2	2	4	3	3	4	5	6	5	4	5	5	5	5	6	2	1	1	1	1	1	1	1	0	1	1	0	1	0	36	5	8	4	1.8	5	2	1
1	2	3	3	2	4	4	3	6	5	5	7	6	5	5	5	6	6	1	1	1	1	1	1	1	1	1	1	1	1	1	1	48	5.6	7	7	2.4	5.6	1.75	1.75
2	2	1	4	1	3	3	2	3	5	3	4	4	4	2	5	4	4	1	0	0	1	0	0	1	2	2	2	1	2	2	2	18	3.8	3	13	0.9	3.8	0.75	3.25
2	2	1	1	1	3	4	3	5	3	4	3	5	3	3	3	4	4	2	3	2	3	2	3	2	2	2	2	2	2	1	1	36	3.7	17	12	1.8	3.7	4.25	3
2	2	1	1	2	3	2	2	4	2	3	2	2	3	6	4	5	2	1	1	1	1	1	2	2	2	2	2	1	2	2	2	12	3.3	9	13	0.6	3.3	2.25	3.25
2	2	1	1	3	2	1	2	6	5	4	6	6	5	4	4	2	4	2	1	2	2	2	2	1	2	2	1	1	2	2	1	4	4.6	12	11	0.2	4.6	3	2.75
2	1	1	3	2	3	2	3	5	3	4	5	5	4	6	4	5	5	0	1	0	1	1	0	1	2	2	2	3	2	2	3	18	4.6	4	16	0.9	4.6	1	4
2	1	1	2	1	4	3	2	4	3	4	4	3	3	4	5	4	4	1	1	1	1	1	1	1	2	2	2	1	2	2	2	24	3.8	7	13	1.2	3.8	1.75	3.25
2	2	1	4	1	3	4	3	5	5	5	5	3	4	4	5	4	4	2	2	2	2	2	2	2	1	2	1	1	1	1	1	36	4.4	14	8	1.8	4.4	3.5	2
1	1	1	2	2	4	3	1	5	5	7	5	5	7	6	5	5	6	2	2	2	2	2	1	1	2	2	2	2	2	2	1	12	5.6	12	13	0.6	5.6	3	3.25
2	1	1	2	2	4	3	3	4	4	3	2	3	4	4	2	4	5	1	1	1	1	1	1	1	1	1	1	1	1	1	0	36	3.5	7	6	1.8	3.5	1.75	1.5
1	2	1	2	1	1	2	1	3	4	3	5	4	4	4	2	4	5	2	1	2	2	1	1	1	1	1	2	2	2	1	2	2	3.8	10	11	0.1	3.8	2.5	2.75
2	1	1	2	2	2	1	1	3	3	5	5	4	4	6	3	5	3	0	1	1	1	1	1	1	1	2	1	1	1	1	2	2	4.1	6	9	0.1	4.1	1.5	2.25
1	2	1	2	2	3	4	3	6	5	5	5	6	6	6	5	7	6	1	2	2	2	1	1	2	1	1	1	1	1	1	1	36	5.7	11	7	1.8	5.7	2.75	1.75
2	1	1	1	1	4	3	1	3	3	4	4	3	3	4	2	2	4	1	1	1	1	1	1	1	1	2	1	2	1	1	1	12	3.2	7	9	0.6	3.2	1.75	2.25
2	4	1	1	2	3	2	2	4	4	5	3	5	3	5	5	5	3	0	1	1	1	1	0	1	1	1	1	1	1	1	1	12	4.2	5	7	0.6	4.2	1.25	1.75
2	3	1	1	2	3	2	2	4	4	5	4	6	5	5	6	6	4	1	1	1	1	1	1	1	2	2	2	2	2	2	2	12	4.9	7	14	0.6	4.9	1.75	3.5
2	2	1	3	1	4	4	3	3	2	4	3	4	3	5	3	4	5	1	1	1	2	2	2	1	1	1	1	1	1	1	1	48	3.6	10	7	2.4	3.6	2.5	1.75
2	1	1	2	1	2	4	2	3	3	3	4	4	4	4	3	4	4	1	1	1	1	1	1	1	2	2	2	1	2	1	1	16	3.6	7	11	0.8	3.6	1.75	2.75
1	1	3	4	1	2	2	2	4	3	4	4	3	3	3	2	2	2	1	2	1	2	2	2	2	2	2	1	1	2	1	1	8	3	12	10	0.4	3	3	2.5
2	2	1	2	2	3	2	2	5	7	5	7	6	6	5	5	6	6	3	3	2	2	3	3	3	1	1	1	0	0	1	1	12	5.8	19	5	0.6	5.8	4.75	1.25
1	3	1	3	2	2	3	2	4	5	5	6	5	5	4	3	5	4	1	2	2	2	2	2	3	2	3	2	2	2	2	3	12	4.6	14	16	0.6	4.6	3.5	4
2	4	1	1	1	3	4	3	4	5	4	3	5	5	3	6	4	4	1	1	1	1	1	1	1	1	1	1	1	1	1	1	36	4.3	7	7	1.8	4.3	1.75	1.75
2	2	1	3	1	4	4	3	4	5	5	4	6	6	5	5	5	4	1	2	2	1	1	1	2	1	1	2	1	1	1	1	48	4.9	10	8	2.4	4.9	2.5	2
1	2	1	4	2	2	1	1	6	6	6	6	6	6	4	5	6	5	1	2	1	1	2	1	1	1	1	1	1	1	1	1	2	5.6	9	7	0.1	5.6	2.25	1.75
2	1	1	2	2	4	4	3	3	4	5	5	5	2	3	5	4	4	2	2	2	2	2	2	2	1	1	0	1	1	1	1	48	4	14	6	2.4	4	3.5	1.5
2	1	1	3	1	2	2	1	5	5	4	3	3	3	3	2	3	2	0	1	0	1	1	1	1	2	2	2	2	3	2	3	4	3.3	5	16	0.2	3.3	1.25	4
1	2	1	4	2	3	4	3	6	5	6	6	5	5	3	6	5	6	2	2	2	3	2	2	3	1	1	1	1	1	1	1	36	5.3	16	7	1.8	5.3	4	1.75
2	4	1	4	2	2	3	2	5	5	2	5	5	5	4	5	3	5	2	2	2	2	2	2	2	1	2	2	2	2	2	2	12	4.4	14	13	0.6	4.4	3.5	3.25
2	2	1	1	3	2	2	2	5	6	5	6	4	5	4	3	6	5	2	1	1	2	1	2	2	2	2	2	2	2	2	2	8	4.9	11	14	0.4	4.9	2.75	3.5
1	3	1	4	2	4	4	3	6	7	6	6	6	6	6	7	7	5	2	2	2	2	2	2	2	1	1	2	1	1	1	0	48	6.2	14	7	2.4	6.2	3.5	1.75
2	1	1	4	2	3	4	4	6	6	5	5	5	5	6	5	5	6	2	2	2	2	2	3	2	1	1	1	1	1	1	1	48	5.4	15	7	2.4	5.4	3.75	1.75
1	3	3	4	1	2	1	1	6	5	6	4	5	6	5	5	4	3	2	2	2	1	1	2	2	1	1	2	1	1	2	2	2	4.9	12	10	0.1	4.9	3	2.5
2	2	3	3	2	2	2	3	2	3	3	2	4	5	3	4	4	2	1	1	2	1	1	1	2	1	1	2	1	1	1	1	12	3.2	9	8	0.6	3.2	2.25	2
1	2	1	4	2	2	3	2	4	4	3	3	4	4	3	5	5	4	2	2	2	2	3	2	2	2	2	2	2	2	2	2	12	3.9	15	14	0.6	3.9	3.75	3.5
2	2	1	4	2	3	2	2	5	4	5	4	4	5	6	5	5	4	2	2	1	1	2	2	1	1	1	1	1	2	2	2	12	4.7	11	10	0.6	4.7	2.75	2.5
2	4	1	1	2	4	4	3	5	6	5	4	4	6	6	4	4	3	2	3	3	2	3	3	3	1	1	1	1	1	0	1	48	4.7	19	6	2.4	4.7	4.75	1.5
2	2	1	3	3	3	3	3	6	6	5	6	6	7	5	6	5	7	1	2	2	1	2	1	2	1	2	1	2	2	2	2	27	5.9	11	12	1.35	5.9	2.75	3
2	1	1	2	2	2	3	1	4	6	4	5	5	3	5	4	6	5	1	0	1	0	1	1	0	1	1	1	1	2	1	0	6	4.7	4	7	0.3	4.7	1	1.75
1	1	1	2	2	4	3	3	6	6	5	5	3	5	4	3	4	4	2	1	2	2	2	2	2	1	1	1	1	1	1	1	36	4.5	13	7	1.8	4.5	3.25	1.75
2	1	1	4	2	4	4	3	3	5	3	4	3	3	3	2	3	3	2	2	2	2	2	2	2	0	1	0	1	1	1	1	48	3.2	14	5	2.4	3.2	3.5	1.25
1	3	1	3	2	4	4	3	6	3	5	5	4	5	5	4	3	2	2	2	2	2	2	2	2	1	1	1	0	1	1	1	48	4.2	14	6	2.4	4.2	3.5	1.5
2	3	1	3	2	2	2	1	5	5	4	4	3	3	3	3	6	3	1	2	1	1	1	1	1	1	2	2	2	2	1	2	4	3.9	8	12	0.2	3.9	2	3
1	2	1	2	3	2	2	1	5	5	4	5	6	5	6	4	4	3	2	2	2	2	2	2	2	1	2	1	2	1	2	1	4	4.7	14	10	0.2	4.7	3.5	2.5
2	2	1	1	3	4	3	4	4	4	3	4	4	6	3	3	4	6	2	2	2	2	3	2	2	3	2	2	2	2	2	2	48	4.1	15	15	2.4	4.1	3.75	3.75
2	3	1	2	3	2	1	1	5	5	5	4	3	4	3	4	3	4	1	1	1	0	1	1	1	1	1	1	1	2	1	2	2	4	6	9	0.1	4	1.5	2.25
2	2	1	2	3	2	4	3	4	3	5	4	5	6	3	4	3	3	2	1	1	2	1	2	2	2	2	2	2	2	2	3	24	4	11	15	1.2	4	2.75	3.75
2	2	2	3	2	4	4	4	7	6	6	6	5	6	7	5	7	6	2	2	2	2	3	3	2	0	1	0	0	0	0	1	64	6.1	16	2	3.2	6.1	4	0.5
1	3	3	4	2	1	3	2	2	5	4	4	4	5	3	2	3	3	2	2	2	2	2	2	2	1	1	0	1	1	1	1	6	3.5	14	6	0.3	3.5	3.5	1.5
1	1	1	1	2	2	3	2	3	3	2	4	4	4	5	4	2	2	1	1	1	1	1	1	1	2	3	2	2	2	3	2	12	3.3	7	16	0.6	3.3	1.75	4
2	2	1	3	2	2	2	1	6	2	3	2	4	4	4	4	2	3	0	1	1	1	1	1	1	2	2	2	1	1	2	1	4	3.4	6	11	0.2	3.4	1.5	2.75
2	1	1	3	2	3	2	2	2	4	2	2	4	2	3	2	4	3	1	2	1	2	2	1	1	2	2	2	2	2	2	2	12	2.8	10	14	0.6	2.8	2.5	3.5
2	1	1	4	2	2	4	1	2	2	2	2	2	1	2	2	2	1	0	1	2	1	1	1	1	3	3	2	2	2	2	2	8	1.8	7	16	0.4	1.8	1.75	4
2	2	1	2	2	2	2	1	5	4	5	4	5	6	5	5	3	3	2	2	2	2	2	3	2	1	1	1	1	1	1	1	4	4.5	15	7	0.2	4.5	3.75	1.75
2	2	1	3	1	4	3	3	5	6	4	5	4	4	6	5	6	4	2	2	2	2	2	2	2	1	2	2	1	2	2	2	36	4.9	14	12	1.8	4.9	3.5	3
2	1	1	2	3	1	2	1	4	3	2	2	4	1	3	2	2	2	0	0	0	1	0	1	0	1	2	1	1	2	1	2	2	2.5	2	10	0.1	2.5	0.5	2.5
2	2	1	2	2	3	4	2	4	6	5	5	7	6	7	6	7	6	2	2	2	2	2	2	2	1	1	0	1	1	1	0	24	5.9	14	5	1.2	5.9	3.5	1.25
2	1	1	2	2	2	2	2	5	5	4	6	6	3	5	6	5	4	2	2	2	1	2	2	2	1	1	2	2	2	2	1	8	4.9	13	11	0.4	4.9	3.25	2.75
1	2	1	4	1	4	4	3	5	3	3	2	3	2	5	4	4	2	2	2	1	2	2	2	2	1	1	1	1	1	1	1	48	3.3	13	7	2.4	3.3	3.25	1.75
2	1	1	1	2	2	2	1	2	4	1	3	3	1	4	1	2	3	2	2	1	2	1	2	2	1	2	1	1	1	1	1	4	2.4	12	8	0.2	2.4	3	2
2	1	1	3	2	4	4	3	6	6	5	6	6	6	5	6	6	6	2	1	2	2	1	2	2	2	1	1	1	1	1	2	48	5.8	12	9	2.4	5.8	3	2.25
1	3	1	1	1	1	3	1	3	4	2	5	3	3	3	4	5	4	1	1	1	1	1	1	1	1	1	1	1	2	1	2	3	3.6	7	9	0.15	3.6	1.75	2.25
1	1	1	2	3	2	2	2	3	6	4	4	3	2	4	4	3	3	1	2	2	2	2	2	1	2	2	2	2	2	2	2	8	3.6	12	14	0.4	3.6	3	3.5
2	2	1	2	2	3	3	3	4	5	4	4	4	5	6	6	6	5	2	2	2	2	3	2	2	2	2	2	2	1	2	2	27	4.9	15	13	1.35	4.9	3.75	3.25
1	2	1	4	2	4	3	3	3	4	5	3	5	4	5	2	5	3	3	2	2	2	3	2	1	1	1	1	1	1	1	1	36	3.9	15	7	1.8	3.9	3.75	1.75
1	3	1	1	2	3	2	2	3	4	4	4	3	3	3	3	4	2	1	1	2	1	2	1	2	2	2	2	2	2	2	1	12	3.3	10	13	0.6	3.3	2.5	3.25
2	2	1	3	2	2	4	2	4	5	3	4	4	3	2	4	4	2	2	2	2	2	2	2	2	1	1	1	1	1	1	1	16	3.5	14	7	0.8	3.5	3.5	1.75
1	3	1	2	2	3	3	1	3	4	2	2	2	4	2	3	2	3	1	1	1	1	1	0	1	2	2	1	1	2	1	2	9	2.7	6	11	0.45	2.7	1.5	2.75
2	2	1	2	3	3	2	2	5	3	3	3	6	5	4	5	5	6	1	1	1	1	1	1	1	3	3	2	2	2	2	2	12	4.5	7	16	0.6	4.5	1.75	4
1	3	1	4	2	4	3	3	5	5	3	3	5	3	3	4	4	4	2	2	2	2	2	2	1	1	1	1	0	1	1	1	36	3.9	13	6	1.8	3.9	3.25	1.5
1	1	3	2	1	4	4	4	7	5	7	5	6	4	5	4	6	6	2	2	2	3	2	2	2	0	1	0	0	1	1	0	64	5.5	15	3	3.2	5.5	3.75	0.75
2	2	2	2	3	2	2	1	2	5	4	5	5	6	4	4	4	4	1	1	1	1	1	1	1	1	2	1	1	1	1	1	4	4.3	7	8	0.2	4.3	1.75	2
2	1	1	4	3	4	4	3	4	7	6	6	5	5	5	5	5	6	2	2	3	2	1	2	2	1	1	1	1	0	0	1	48	5.4	14	5	2.4	5.4	3.5	1.25
2	3	1	3	2	1	2	1	2	2	2	2	2	2	3	2	2	1	1	0	1	0	1	0	0	1	2	2	1	2	1	2	2	2	3	11	0.1	2	0.75	2.75
1	1	1	3	2	2	2	3	1	3	2	1	3	1	1	2	2	3	0	1	0	1	1	0	0	2	2	2	2	3	2	2	12	1.9	3	15	0.6	1.9	0.75	3.75
2	1	1	1	1	3	3	3	7	6	6	6	5	6	6	5	6	5	2	1	2	2	1	1	2	0	1	0	0	1	1	0	27	5.8	11	3	1.35	5.8	2.75	0.75
2	2	1	4	4	3	3	2	6	4	5	6	6	7	6	6	5	6	2	2	2	2	2	2	2	1	1	1	1	1	2	1	18	5.7	14	8	0.9	5.7	3.5	2
2	2	1	2	3	2	3	2	2	3	2	2	3	2	2	3	3	2	1	1	1	1	1	1	1	2	2	2	2	2	2	3	12	2.4	7	15	0.6	2.4	1.75	3.75
1	1	1	2	1	4	3	2	3	3	4	3	4	4	4	3	2	2	1	1	2	1	1	1	1	1	1	1	2	1	1	1	24	3.2	8	8	1.2	3.2	2	2
2	4	1	3	1	2	2	2	3	4	4	3	3	3	4	6	3	2	2	1	1	1	1	1	1	2	2	2	2	3	2	3	8	3.5	8	16	0.4	3.5	2	4
2	1	1	1	2	2	2	1	3	3	4	3	5	4	4	2	4	5	1	1	0	1	1	0	1	1	2	2	1	1	1	2	4	3.7	5	10	0.2	3.7	1.25	2.5
2	3	1	3	2	3	4	3	4	4	3	3	4	4	5	3	6	5	2	2	2	2	2	2	2	2	2	1	1	1	1	1	36	4.1	14	9	1.8	4.1	3.5	2.25
2	2	1	1	2	2	4	2	3	3	3	3	3	3	3	2	2	3	1	2	1	2	1	2	2	2	2	2	3	2	3	2	16	2.8	11	16	0.8	2.8	2.75	4
1	2	1	1	3	2	2	1	6	5	5	6	4	4	6	4	3	5	2	1	1	2	1	1	2	1	2	2	2	1	1	2	4	4.8	10	11	0.2	4.8	2.5	2.75
2	3	1	3	4	4	4	2	5	6	6	5	5	6	5	4	4	5	2	2	2	2	2	2	2	1	1	1	1	1	1	1	32	5.1	14	7	1.6	5.1	3.5	1.75
1	2	1	2	2	3	3	3	6	4	4	5	4	6	6	4	6	5	1	0	1	0	1	1	1	1	1	1	1	1	2	1	27	5	5	8	1.35	5	1.25	2
2	2	1	4	2	3	4	4	5	6	5	6	5	6	6	7	6	6	2	3	3	2	3	2	2	1	2	1	1	1	1	1	48	5.8	17	8	2.4	5.8	4.25	2
2	1	1	2	2	4	3	3	4	5	3	3	4	3	3	5	2	5	1	1	0	1	0	1	0	2	2	2	2	2	2	2	36	3.7	4	14	1.8	3.7	1	3.5
1	1	1	3	1	1	1	2	3	3	4	2	4	3	4	4	4	3	0	1	1	1	1	1	1	2	2	2	2	2	1	2	2	3.4	6	13	0.1	3.4	1.5	3.25
1	1	1	4	4	3	4	1	4	5	4	3	3	5	4	3	5	3	2	1	2	2	1	1	2	1	1	1	1	1	1	1	12	3.9	11	7	0.6	3.9	2.75	1.75
1	2	1	3	2	4	3	3	5	3	4	6	6	5	5	4	5	4	2	3	2	2	2	2	3	0	0	0	1	1	0	1	36	4.7	16	3	1.8	4.7	4	0.75
1	1	1	3	2	3	2	2	3	4	5	4	5	5	5	6	5	4	2	2	2	2	2	2	3	1	1	1	1	1	1	1	12	4.6	15	7	0.6	4.6	3.75	1.75
2	2	1	3	1	3	3	3	4	3	4	2	3	3	4	3	3	4	1	1	0	0	1	0	0	2	2	1	2	2	3	2	27	3.3	3	14	1.35	3.3	0.75	3.5
1	3	1	1	3	4	2	2	4	6	2	5	4	2	5	6	4	3	1	1	2	1	2	1	1	2	3	2	2	3	2	3	16	4.1	9	17	0.8	4.1	2.25	4.25
2	1	1	1	3	4	4	3	6	5	3	7	5	5	6	5	6	7	1	2	2	1	2	1	2	1	1	1	2	1	1	1	48	5.5	11	8	2.4	5.5	2.75	2
1	2	1	2	1	2	2	2	4	6	4	5	6	5	5	4	4	3	2	2	2	2	2	2	3	2	2	2	3	2	3	2	8	4.6	15	16	0.4	4.6	3.75	4
2	1	1	4	1	3	4	3	3	5	4	5	5	5	3	3	3	4	1	2	1	2	1	2	2	2	2	2	1	2	2	2	36	4	11	13	1.8	4	2.75	3.25
1	3	1	3	2	2	2	1	6	4	5	4	5	5	2	4	5	5	2	2	2	2	2	1	2	1	1	2	1	1	1	1	4	4.5	13	8	0.2	4.5	3.25	2
1	1	1	4	2	3	2	2	3	4	3	4	5	3	2	3	2	3	2	2	1	1	1	2	2	2	2	2	2	1	2	2	12	3.2	11	13	0.6	3.2	2.75	3.25
2	3	1	3	2	4	3	3	6	6	7	6	6	7	5	6	6	4	1	2	2	2	2	1	1	1	1	1	0	1	1	1	36	5.9	11	6	1.8	5.9	2.75	1.5
2	3	1	4	3	4	4	3	6	6	4	5	6	6	6	5	6	6	1	1	1	1	1	1	1	2	2	2	1	2	2	2	48	5.6	7	13	2.4	5.6	1.75	3.25
2	1	1	2	3	4	4	3	6	4	5	4	4	5	5	4	4	6	2	2	2	1	2	2	2	2	1	1	1	2	2	1	48	4.7	13	10	2.4	4.7	3.25	2.5
2	2	1	3	3	4	4	3	4	6	5	4	5	5	4	5	6	4	2	2	2	3	2	2	2	1	1	0	1	1	1	1	48	4.8	15	6	2.4	4.8	3.75	1.5
1	2	1	1	2	3	4	2	3	2	2	1	3	2	4	3	2	2	2	1	2	1	2	1	3	2	2	2	2	2	2	2	24	2.4	12	14	1.2	2.4	3	3.5
2	1	1	3	2	4	3	3	6	6	6	5	5	6	5	5	5	7	3	3	3	3	2	2	2	1	1	1	1	1	1	1	36	5.6	18	7	1.8	5.6	4.5	1.75
2	1	1	1	1	3	2	2	4	5	5	3	3	4	5	2	5	5	0	1	2	1	1	1	1	1	2	1	1	1	1	1	12	4.1	7	8	0.6	4.1	1.75	2
2	1	1	3	3	3	3	4	4	5	4	4	3	4	5	5	5	5	1	1	1	1	1	1	1	1	2	1	1	1	1	1	36	4.4	7	8	1.8	4.4	1.75	2
2	4	1	3	1	3	2	2	5	5	5	5	5	6	5	4	2	4	2	2	3	2	2	2	2	1	1	1	1	1	1	1	12	4.6	15	7	0.6	4.6	3.75	1.75
1	2	1	2	2	4	4	3	4	4	2	2	3	4	3	5	4	3	1	1	1	1	1	1	1	2	2	2	2	2	2	2	48	3.4	7	14	2.4	3.4	1.75	3.5
1	1	1	2	1	4	3	3	5	7	5	5	6	6	6	6	5	4	2	3	2	2	2	2	2	1	1	1	1	1	1	1	36	5.5	15	7	1.8	5.5	3.75	1.75
1	1	1	3	2	1	3	2	1	2	2	2	2	1	2	2	2	1	2	2	2	2	1	2	1	1	1	1	1	1	1	1	6	1.7	12	7	0.3	1.7	3	1.75
2	3	1	3	2	3	5	2	4	4	3	2	5	4	4	2	4	4	2	2	2	2	2	2	3	1	1	1	1	0	0	0	30	3.6	15	4	1.5	3.6	3.75	1
2	1	1	1	2	3	2	3	1	2	3	4	3	2	2	3	1	2	1	0	0	1	0	1	0	3	3	3	2	3	3	3	18	2.3	3	20	0.9	2.3	0.75	5
2	1	1	2	1	2	2	2	5	5	5	5	4	5	5	4	5	6	1	1	2	1	1	1	1	1	1	1	2	1	1	1	8	4.9	8	8	0.4	4.9	2	2
2	2	1	4	3	4	3	3	3	2	1	4	1	3	3	2	4	2	2	1	1	1	1	1	1	2	2	1	2	1	2	2	36	2.5	8	12	1.8	2.5	2	3
1	2	1	1	3	4	4	2	6	6	6	7	5	6	4	6	6	5	2	1	2	2	2	2	2	1	1	0	0	1	1	1	32	5.7	13	5	1.6	5.7	3.25	1.25
2	1	1	4	3	4	4	3	6	6	5	6	6	7	6	6	7	7	2	3	2	2	3	2	3	1	1	1	0	1	0	1	48	6.2	17	5	2.4	6.2	4.25	1.25
2	3	1	3	2	4	5	3	6	4	4	4	4	6	6	3	5	5	3	2	3	2	2	2	2	1	1	0	0	1	1	0	60	4.7	16	4	3	4.7	4	1
2	4	1	2	1	2	4	1	5	6	5	5	5	4	4	5	6	4	0	1	0	1	0	1	1	1	1	0	1	1	0	1	8	4.9	4	5	0.4	4.9	1	1.25
2	1	3	4	2	2	2	2	3	5	4	5	4	3	3	5	5	5	1	1	1	1	1	1	1	2	2	2	2	2	2	2	8	4.2	7	14	0.4	4.2	1.75	3.5
2	3	1	2	2	1	3	2	2	3	4	5	6	4	5	5	5	3	2	1	2	2	2	2	2	1	1	0	1	0	1	1	6	4.2	13	5	0.3	4.2	3.25	1.25
1	2	1	3	2	3	3	2	6	5	5	6	4	5	4	2	5	5	0	1	1	0	0	0	1	1	2	1	2	2	1	2	18	4.7	3	11	0.9	4.7	0.75	2.75
2	2	1	1	3	4	4	3	5	5	6	5	6	7	6	5	6	6	3	3	2	2	3	2	3	1	1	2	2	1	1	1	48	5.7	18	9	2.4	5.7	4.5	2.25
1	2	1	2	1	3	2	1	4	4	3	6	3	3	3	3	6	5	1	2	1	1	2	1	1	1	2	1	2	1	1	2	6	4	9	10	0.3	4	2.25	2.5
2	1	1	3	1	2	2	1	4	3	2	4	4	4	4	2	3	2	1	2	1	2	1	1	1	1	1	1	2	1	1	1	4	3.2	9	8	0.2	3.2	2.25	2
2	3	1	2	1	2	3	1	5	5	2	5	3	4	6	5	4	4	2	2	2	2	2	2	2	1	1	1	1	2	1	1	6	4.3	14	8	0.3	4.3	3.5	2
2	1	3	1	2	4	4	3	3	6	4	4	5	4	3	2	5	4	3	3	3	3	3	3	2	1	1	1	2	1	1	1	48	4	20	8	2.4	4	5	2
1	1	1	4	2	3	5	3	3	5	4	6	5	4	7	7	6	6	2	2	2	2	2	2	2	1	1	1	1	1	1	1	45	5.3	14	7	2.25	5.3	3.5	1.75
1	4	1	1	3	2	3	1	2	4	2	3	2	2	3	2	3	3	2	2	2	2	1	2	2	1	2	2	2	2	1	2	6	2.6	13	12	0.3	2.6	3.25	3
1	2	1	4	3	3	2	2	5	5	3	6	4	6	6	2	5	6	1	1	0	1	1	1	1	1	1	1	1	1	1	1	12	4.8	6	7	0.6	4.8	1.5	1.75
2	2	1	4	3	4	5	4	6	5	7	7	6	7	6	6	6	7	2	2	2	2	3	2	2	1	1	1	1	0	1	1	80	6.3	15	6	4	6.3	3.75	1.5
2	1	1	2	2	1	2	1	6	5	6	5	5	5	6	6	4	5	2	2	2	2	2	2	2	1	2	1	1	1	2	1	2	5.3	14	9	0.1	5.3	3.5	2.25
2	3	1	1	2	2	3	2	5	3	4	5	3	3	3	4	5	4	1	1	1	1	1	1	1	2	2	2	1	2	2	1	12	3.9	7	12	0.6	3.9	1.75	3
2	1	1	4	1	3	3	2	6	5	6	5	5	5	4	6	5	5	2	2	2	2	2	2	2	1	2	3	2	2	1	2	18	5.2	14	13	0.9	5.2	3.5	3.25
1	2	1	4	2	2	2	1	5	4	5	4	4	3	4	3	5	3	1	1	1	1	1	1	1	1	1	1	1	1	1	1	4	4	7	7	0.2	4	1.75	1.75
1	3	1	4	4	3	2	1	4	4	2	4	4	4	3	2	5	3	2	2	2	2	2	2	2	1	2	1	1	1	1	1	6	3.5	14	8	0.3	3.5	3.5	2
1	2	1	3	3	3	2	3	4	3	2	4	3	4	4	3	3	2	2	2	2	2	2	2	2	2	2	3	2	3	2	2	18	3.2	14	16	0.9	3.2	3.5	4
1	3	1	3	3	2	3	2	2	5	1	2	4	2	3	3	3	2	0	1	1	1	1	1	1	1	1	1	1	1	1	1	12	2.7	6	7	0.6	2.7	1.5	1.75
2	3	1	2	2	3	5	3	6	7	5	6	6	7	6	6	5	6	3	2	2	2	2	3	2	1	1	0	0	1	1	0	45	6	16	4	2.25	6	4	1
2	3	1	3	2	4	5	3	6	6	5	6	5	6	6	6	6	5	2	2	2	2	2	2	2	0	0	0	1	0	1	1	60	5.7	14	3	3	5.7	3.5	0.75
2	2	1	2	4	3	3	3	3	6	6	6	6	6	5	5	6	5	3	3	3	3	3	3	2	1	1	1	1	1	1	1	27	5.4	20	7	1.35	5.4	5	1.75
2	2	1	3	2	3	2	2	4	3	5	3	4	5	4	5	4	5	2	2	2	2	2	2	2	1	1	1	1	1	1	1	12	4.2	14	7	0.6	4.2	3.5	1.75
1	2	1	2	1	3	3	2	5	4	5	5	5	2	4	3	5	4	2	2	1	2	2	2	1	2	2	2	1	2	2	2	18	4.2	12	13	0.9	4.2	3	3.25
1	1	1	3	2	2	2	1	4	5	6	4	5	6	3	5	5	5	1	2	2	2	2	1	2	1	1	0	1	1	1	1	4	4.8	12	6	0.2	4.8	3	1.5
1	1	1	4	3	4	3	2	5	6	6	6	6	6	7	6	7	6	2	2	2	2	2	2	2	1	1	1	1	1	1	1	24	6.1	14	7	1.2	6.1	3.5	1.75
1	2	2	1	2	2	2	2	5	4	6	3	5	5	5	6	4	5	1	2	2	2	2	2	2	1	2	1	2	2	1	1	8	4.8	13	10	0.4	4.8	3.25	2.5
1	3	1	4	1	3	3	3	4	3	3	1	3	4	2	2	3	3	2	2	2	1	2	2	2	1	2	2	2	1	2	2	27	2.8	13	12	1.35	2.8	3.25	3
1	1	1	3	3	3	5	3	5	5	4	4	5	6	5	3	4	6	2	2	2	3	2	2	3	1	1	1	1	1	0	1	45	4.7	16	6	2.25	4.7	4	1.5
1	1	1	2	3	3	3	3	4	3	4	5	3	3	5	4	4	4	3	2	3	2	2	2	2	1	1	1	1	2	0	1	27	3.9	16	7	1.35	3.9	4	1.75
2	2	1	4	1	4	5	3	5	4	4	6	6	5	5	6	6	5	3	2	3	3	2	2	3	0	0	1	0	1	1	0	60	5.2	18	3	3	5.2	4.5	0.75
2	2	1	1	2	3	3	2	4	5	5	4	6	5	5	4	5	5	1	2	1	2	2	2	1	1	1	2	2	1	1	2	18	4.8	11	10	0.9	4.8	2.75	2.5
2	4	1	2	2	4	4	3	4	3	2	3	4	3	4	4	3	4	1	1	1	1	1	1	1	2	2	2	2	3	2	3	48	3.4	7	16	2.4	3.4	1.75	4
2	1	1	2	3	4	4	4	5	4	3	3	3	4	5	5	5	4	1	1	2	2	1	1	2	1	2	1	1	1	1	2	64	4.1	10	9	3.2	4.1	2.5	2.25
1	2	1	1	2	3	3	1	3	4	2	3	2	1	4	2	3	2	2	2	1	1	1	2	1	0	1	1	0	1	0	1	9	2.6	10	4	0.45	2.6	2.5	1
2	3	1	2	2	4	5	3	5	4	3	3	5	3	5	5	5	5	3	2	3	3	2	2	2	1	0	1	1	0	0	0	60	4.3	17	3	3	4.3	4.25	0.75
1	2	1	2	1	2	3	3	3	4	3	2	4	3	3	5	4	4	1	2	2	1	2	1	1	1	2	1	1	1	1	1	18	3.5	10	8	0.9	3.5	2.5	2
2	3	1	3	1	4	5	3	6	6	5	6	5	6	5	5	5	5	3	3	3	3	3	3	3	0	1	1	0	1	0	1	60	5.4	21	4	3	5.4	5.25	1
2	1	1	2	2	2	3	2	2	1	4	2	3	2	4	3	4	1	1	1	1	1	1	1	1	2	2	2	3	2	3	3	12	2.6	7	17	0.6	2.6	1.75	4.25
1	1	1	3	1	3	3	2	3	4	4	5	4	2	4	2	3	3	1	1	0	1	1	1	1	2	3	3	2	3	2	3	18	3.4	6	18	0.9	3.4	1.5	4.5
2	2	1	2	2	4	5	3	7	6	6	6	5	6	5	6	7	6	3	2	2	3	2	3	2	0	1	1	0	0	1	0	60	6	17	3	3	6	4.25	0.75
2	1	1	2	4	4	5	3	6	6	6	7	6	7	6	5	6	6	3	2	2	3	3	2	3	0	1	0	0	1	1	1	60	6.1	18	4	3	6.1	4.5	1
2	1	2	2	4	3	5	3	6	5	4	6	6	5	5	4	4	5	3	2	3	2	3	3	3	1	1	1	1	1	1	1	45	5	19	7	2.25	5	4.75	1.75
2	1	1	2	1	4	5	3	6	6	5	5	6	6	6	5	5	6	2	3	3	2	2	3	3	1	1	1	0	1	0	0	60	5.6	18	4	3	5.6	4.5	1
1	2	1	2	2	1	2	2	4	4	3	4	4	5	5	5	5	3	1	1	1	1	1	1	1	1	2	2	2	2	1	2	4	4.2	7	12	0.2	4.2	1.75	3
2	1	1	1	3	3	5	4	5	5	3	4	4	3	4	3	4	5	2	2	2	1	2	1	2	1	1	1	0	1	0	1	60	4	12	5	3	4	3	1.25
1	1	3	1	1	3	4	2	5	6	5	4	6	4	4	5	5	4	2	2	2	2	2	2	3	1	1	1	1	1	1	1	24	4.8	15	7	1.2	4.8	3.75	1.75
1	3	1	2	2	4	4	3	5	4	4	5	5	6	5	4	6	3	1	2	2	2	2	2	1	1	1	1	1	1	1	1	48	4.7	12	7	2.4	4.7	3	1.75
2	1	1	2	1	2	3	2	4	5	3	3	5	2	5	5	5	4	1	1	1	1	1	1	1	2	2	2	2	2	2	2	12	4.1	7	14	0.6	4.1	1.75	3.5
1	3	1	3	1	1	2	2	6	6	5	6	4	4	4	5	5	3	1	1	1	1	1	2	2	3	3	2	2	3	2	3	4	4.8	9	18	0.2	4.8	2.25	4.5
2	4	1	3	2	2	4	2	4	2	2	2	4	3	5	3	3	3	1	1	1	2	1	2	1	2	3	2	2	3	2	3	16	3.1	9	17	0.8	3.1	2.25	4.25
